# Supplementary material for: Characterization and Behaviour of Silica Engineered Nanocontainers in Low and High Ionic Strength Media
Source: Nanomaterials (Basel). 2023 May 26;13(11):1738. doi: 10.3390/nano13111738 (PMC10254789; doi:10.3390/nano13111738)
Supplement: Supplementary file 1 [file nanomaterials-13-01738-s001.zip]

Archive with 1 entries (1 files):
- nanomaterials-2401964-supplementary.pdf
